# Supplementary material for: Clinical Characteristics of Patients with Tick-Borne Encephalitis (TBE): A European Multicentre Study from 2010 to 2017
Source: Microorganisms. 2021 Jun 30;9(7):1420. doi: 10.3390/microorganisms9071420 (PMC8306415; doi:10.3390/microorganisms9071420)
Supplement: Supplementary file 1 [file microorganisms-09-01420-s001.zip]

Archive with 1 entries (1 files):
- microorganisms-1275154-supplementary.pdf
